# Supplementary material for: Candidate Effectors from Botryosphaeria dothidea Suppress Plant Immunity and Contribute to Virulence
Source: Int J Mol Sci. 2021 Jan 7;22(2):552. doi: 10.3390/ijms22020552 (PMC7826910; doi:10.3390/ijms22020552)
Supplement: Supplementary file 1 [file ijms-22-00552-s001.zip]

Archive with 4 entries (4 files):
- Supplementary Figure S1-S2.pdf
- Supplementary Table S1.pdf
- Supplementary Table S2 Suppression effect of BT-PCD and putative function of candidate effectors from B. dothidea..xlsx
- Supplementary Table S3-S5primer used in this study..xls
