# Supplementary material for: Candidate Effectors from Botryosphaeria dothidea Suppress Plant Immunity and Contribute to Virulence
Source: Int J Mol Sci. 2021 Jan 7;22(2):552. doi: 10.3390/ijms22020552 (PMC7826910; doi:10.3390/ijms22020552)
Supplement: Supplementary file 1 [file ijms-22-00552-s001.zip › Supplementary Table S2 Suppression effect of BT-PCD and putative function of candidate effectors from B. dothidea..xlsx]

## Sheet: Supplementary Table S2
Table S2 Characteristics of candidate effector from B. dothidea.
Gene_id	Annotation	Supress or induce PCD on Nicotiana benthamiana
Bdo_08432	Uncharacterized protein	Suppression
Bdo_11244	Uncharacterized protein	Suppression
Bdo_13512	Uncharacterized protein	Suppression
Bdo_08452	Uncharacterized protein	Suppression
Bdo_13551	Uncharacterized protein	Suppression
Bdo_13717	Uncharacterized protein	Suppression
Bdo_14113	Uncharacterized protein	Suppression
Bdo_10242	Uncharacterized protein	Suppression
Bdo_10403	Uncharacterized protein	Suppression
Bdo_10575	Allergen V5/Tpx-1-related protein	Suppression
Bdo_09221	Barwin-related endoglucanase	Suppression
Bdo_06801	Beta/gamma crystallin	Suppression
Bdo_06814	Beta/gamma crystallin	Suppression
Bdo_12886	Beta/gamma crystallin	Suppression
Bdo_09031	Uncharacterized protein	Suppression
Bdo_10975	Biotrophy-associated secreted protein 3	Suppression
Bdo_05614	BYS1domainprotein,putative	Suppression
Bdo_10532	Uncharacterized protein	Suppression
Bdo_12359	Carbohydrate binding septum localised	Suppression
Bdo_01576	Cerato-platanin	Suppression
Bdo_10693	Cutinase	Suppression
Bdo_10805	Uncharacterized protein	Suppression
Bdo_02380	Glycoside hydrolase family 17	Suppression
Bdo_05106	Glycoside hydrolase family 45	Suppression
Bdo_10999	Guanine-specific ribonuclease N1/T1	Suppression
Bdo_09829	Pectate lyase catalytic	Suppression
Bdo_10676	Pectate lyase catalytic	Suppression
Bdo_11072	Pectate lyase catalytic	Suppression
Bdo_09610	Peptidase M43 pregnancy-associated plasma-A	Suppression
Bdo_11007	Uncharacterized protein	Suppression
Bdo_02296	Peptidoglycan-binding Lysin subgroup	Suppression
Bdo_08947	Putative acetyl xylan esterase protein	Suppression
Bdo_03765	Putative alkaline foam protein a protein	Suppression
Bdo_09645	Uncharacterized protein	Suppression
Bdo_11198	Uncharacterized protein	Suppression
Bdo_06334	Putative at hook motif protein	Suppression
Bdo_09838	Uncharacterized protein	Suppression
Bdo_04726	Putative beta gamma crystallin protein	Suppression
Bdo_13274	Putative beta gamma crystallin protein	Suppression
Bdo_11212	Uncharacterized protein	Suppression
Bdo_11545	Uncharacterized protein	Suppression
Bdo_03157	Putative carbohydrate esterase family 5 protein	Suppression
Bdo_02291	Putative cellulose-binding family ii protein	Suppression
Bdo_11579	Uncharacterized protein	Suppression
Bdo_01751	Putative chitin deacetylase protein	Suppression
Bdo_10612	Putative crotonase core protein	Suppression
Bdo_10846	Putative cutinase 1 protein	Suppression
Bdo_01702	Putative cutinase protein	Suppression
Bdo_12612	Putative cutinase protein	Suppression
Bdo_03933	Putative dynactin arp1 p25 subunit protein	Suppression
Bdo_05436	Putative endopolygalacturonase protein	Suppression
Bdo_03755	Putative extracellular cell wall glucanase crf1 allergen asp f9 protein	Suppression
Bdo_12199	Putative glycoside hydrolase family 61 protein	Suppression
Bdo_12426	Putative glycoside hydrolase family 61 protein	Suppression
Bdo_10126	Uncharacterized protein	Suppression
Bdo_05440	Putative gpi anchored protein	Suppression
Bdo_09096	Putative gpi anchored serine-threonine rich protein	Suppression
Bdo_12064	Putative het-domain-containing protein	Suppression
Bdo_00526	Putative major allergen alt	Suppression
Bdo_11721	Uncharacterized protein	Suppression
Bdo_08802	Uncharacterized protein	Suppression
Bdo_05972	Putative major allergen alt	Suppression
Bdo_03040	Putative major allergen alt protein	Suppression
Bdo_12009	Uncharacterized protein	Suppression
Bdo_01364	Putative necrosis-and ethylene-inducing protein 1 protein	Suppression
Bdo_14037	Putative pectate lyase protein	Suppression
Bdo_05381	Putative pheromone protein 1 protein	Suppression
Bdo_12090	Uncharacterized protein	Suppression
Bdo_01431	Putative rhamnogalacturonan acetylesterase protein	Suppression
Bdo_01407	Putative superoxide dismutase protein	Suppression
Bdo_02540	Putative uncharacterized protein	Suppression
Bdo_08884	Uncharacterized protein	Suppression
Bdo_03865	Putative uncharacterized protein	Suppression
Bdo_08707	Uncharacterized protein	Suppression
Bdo_06363	Putative uncharacterized protein	Suppression
Bdo_03292	Putative wsc domain-containing protein	Suppression
Bdo_03742	Restless-like transposase	Suppression
Bdo_12163	Uncharacterized protein	Suppression
Bdo_13505	Ribonuclease/ribotoxin	Suppression
Bdo_12931	Ubiquitin 3 binding protein But2	Suppression
Bdo_12267	Uncharacterized protein	Suppression
Bdo_00071	Uncharacterized protein	Suppression
Bdo_12470	Uncharacterized protein	Suppression
Bdo_12506	Uncharacterized protein	Suppression
Bdo_00395	Uncharacterized protein	Suppression
Bdo_00783	Uncharacterized protein	Suppression
Bdo_00850	Uncharacterized protein	Suppression
Bdo_01520	Uncharacterized protein	Suppression
Bdo_12563	Uncharacterized protein	Suppression
Bdo_01621	Uncharacterized protein	Suppression
Bdo_02250	Uncharacterized protein	Suppression
Bdo_12820	Uncharacterized protein	Suppression
Bdo_02704	Uncharacterized protein	Suppression
Bdo_02811	Uncharacterized protein	Suppression
Bdo_03014	Uncharacterized protein	Suppression
Bdo_03629	Uncharacterized protein	Suppression
Bdo_13070	Uncharacterized protein	Suppression
Bdo_04140	Uncharacterized protein	Suppression
Bdo_04518	Uncharacterized protein	Suppression
Bdo_08760	Uncharacterized protein	Suppression
Bdo_04779	Uncharacterized protein	Suppression
Bdo_13092	Uncharacterized protein	Suppression
Bdo_13187	Uncharacterized protein	Suppression
Bdo_13339	Uncharacterized protein	Suppression
Bdo_04841	Uncharacterized protein	Suppression
Bdo_13503	Uncharacterized protein	Suppression
Bdo_05052	Uncharacterized protein	Suppression
Bdo_13504	Uncharacterized protein	Suppression
Bdo_13513	Uncharacterized protein	Suppression
Bdo_05729	Uncharacterized protein	Suppression
Bdo_07266	Uncharacterized protein	Suppression
Bdo_07865	Uncharacterized protein	Suppression
Bdo_08018	Uncharacterized protein	Suppression
Bdo_08198	Uncharacterized protein	Suppression
Bdo_08250	Uncharacterized protein	Suppression
Bdo_03382	Germin	Suppression
Bdo_13205	Uncharacterized protein	Partial suppression
Bdo_00100	Peptidase M35 deuterolysin	No effect
Bdo_10701	Peptidase M35 deuterolysin	No effect
Bdo_02132	Putative ralfl33 protein	No effect
Bdo_09323	Rapid ALkalinization Factor	No effect
Bdo_09832	Allergen V5/Tpx-1-related protein	No effect
Bdo_03289	Uncharacterized protein	No effect
Bdo_11254	Uncharacterized protein	No effect
Bdo_10368	Uncharacterized protein	*
Bdo_03328	Glycosyl transferase family 20	*
Bdo_00241	Uncharacterized protein	*
Bdo_00179	Glycoside hydrolase family 61	*
Bdo_00182	Uncharacterized protein	*
Bdo_00191	Hydrophobin-like protein	*
Bdo_00261	Uncharacterized protein	*
Bdo_00365	Peptidase M35 deuterolysin	*
Bdo_00366	Uncharacterized protein	*
Bdo_00396	Putative exo-beta--protein	*
Bdo_00533	Uncharacterized protein	*
Bdo_00576	Uncharacterized protein	*
Bdo_00640	Uncharacterized protein	*
Bdo_00649	Uncharacterized protein	*
Bdo_00658	Uncharacterized protein	*
Bdo_00669	Uncharacterized protein	*
Bdo_00708	Beta/gamma crystallin	*
Bdo_00756	Uncharacterized protein	*
Bdo_00860	Putative ndt80 like dna-binding family protein	*
Bdo_00933	Basic leucine zipper	*
Bdo_01126	Putative glycoside hydrolase family 23 protein	*
Bdo_01159	PGAP1-like protein	*
Bdo_01248	Putative peptidase m35 deuterolysin protein	*
Bdo_01298	Uncharacterized protein	*
Bdo_01362	Putative chitin binding protein	*
Bdo_01498	Uncharacterized protein	*
Bdo_01548	Uncharacterized protein	*
Bdo_01641	Cutinase	*
Bdo_01642	Putative secreted protein	*
Bdo_01676	Uncharacterized protein	*
Bdo_01860	Putative proline-rich protein	*
Bdo_02131	Uncharacterized protein	*
Bdo_02146	Putative uncharacterized protein	*
Bdo_02238	Putative gpi anchored protein	*
Bdo_02348	Uncharacterized protein	*
Bdo_02588	Putative ribosomal protein l28 l40 mitochondrial protein	*
Bdo_02607	Uncharacterized protein	*
Bdo_02659	Uncharacterized protein	*
Bdo_02661	Uncharacterized protein	*
Bdo_02928	Uncharacterized protein	*
Bdo_03096	Peptidase M35 deuterolysin	*
Bdo_03133	Uncharacterized protein	*
Bdo_03413	Uncharacterized protein	*
Bdo_03477	Uncharacterized protein	*
Bdo_03613	Uncharacterized protein	*
Bdo_03614	Uncharacterized protein	*
Bdo_03669	Putative major allergen-like protein	*
Bdo_03687	Putative major allergen alt protein	*
Bdo_03702	Uncharacterized protein	*
Bdo_03741	Uncharacterized protein (Fragment)	*
Bdo_03749	Putative biotrophy-associated secreted protein 3 protein	*
Bdo_03770	Putative metalloprotease 1 protein	*
Bdo_03800	Uncharacterized protein	*
Bdo_03805	Serine hydrolase	*
Bdo_03851	Uncharacterized protein	*
Bdo_03934	Uncharacterized protein	*
Bdo_03965	Uncharacterized protein	*
Bdo_03973	Putative expansin-like protein 1 protein	*
Bdo_03979	Uncharacterized protein	*
Bdo_04137	Uncharacterized protein	*
Bdo_04177	Putative extracellular membrane-like protein	*
Bdo_04230	Uncharacterized protein	*
Bdo_04284	Uncharacterized protein	*
Bdo_04291	Uncharacterized protein	*
Bdo_04300	Uncharacterized protein	*
Bdo_04390	Uncharacterized protein	*
Bdo_04407	Uncharacterized protein	*
Bdo_04426	Uncharacterized protein	*
Bdo_04428	Putative cutinase protein	*
Bdo_04434	Peptidase M43 pregnancy-associated plasma-A	*
Bdo_04479	Uncharacterized protein	*
Bdo_04495	Mandelate racemase/muconate lactonizing enzyme	*
Bdo_04554	Uncharacterized protein	*
Bdo_04555	Uncharacterized protein	*
Bdo_04570	Dihydrodipicolinate synthetase-like protein	*
Bdo_04754	Uncharacterized protein	*
Bdo_04813	Uncharacterized protein	*
Bdo_04821	Cutinase	*
Bdo_04840	Putative pectate lyase protein	*
Bdo_05068	Uncharacterized protein	*
Bdo_05134	Uncharacterized protein	*
Bdo_05180	Uncharacterized protein	*
Bdo_05438	Peptidoglycan-binding Lysin subgroup	*
Bdo_05439	Putative major facilitator superfamily transporter protein	*
Bdo_05441	Putative antigenic cell wall protein	*
Bdo_05442	Uncharacterized protein	*
Bdo_05454	Glycoside hydrolase family 43	*
Bdo_05484	Uncharacterized protein	*
Bdo_05608	Cell wall protein PhiA	*
Bdo_05720	Fungal chitosanase	*
Bdo_05778	Acetylxylan esterase	*
Bdo_05831	Uncharacterized protein	*
Bdo_05965	Uncharacterized protein	*
Bdo_06058	Uncharacterized protein	*
Bdo_06095	Uncharacterized protein	*
Bdo_06126	Putative uncharacterized protein	*
Bdo_06157	Uncharacterized protein	*
Bdo_06174	Putative alpha-galactosidase alpha-n-acetylgalactosaminidase protein	*
Bdo_06193	Restless-like transposase	*
Bdo_06295	Uncharacterized protein	*
Bdo_06312	Uncharacterized protein	*
Bdo_06435	Uncharacterized protein	*
Bdo_06496	Uncharacterized protein	*
Bdo_06514	Uncharacterized protein	*
Bdo_06765	Uncharacterized protein	*
Bdo_06992	Uncharacterized protein	*
Bdo_07099	Uncharacterized protein	*
Bdo_07139	Uncharacterized protein	*
Bdo_07372	Uncharacterized protein	*
Bdo_07381	Uncharacterized protein	*
Bdo_07389	Uncharacterized protein	*
Bdo_07441	Uncharacterized protein	*
Bdo_07442	Uncharacterized protein	*
Bdo_07530	Uncharacterized protein	*
Bdo_07632	Uncharacterized protein	*
Bdo_07633	Uncharacterized protein	*
Bdo_07850	Putative cfem domain-containing protein	*
Bdo_07856	Putative uncharacterized protein	*
Bdo_07879	Uncharacterized protein	*
Bdo_07948	Uncharacterized protein	*
Bdo_07951	Uncharacterized protein	*
Bdo_07958	Peptidase M43 pregnancy-associated plasma-A	*
Bdo_07971	Uncharacterized protein	*
Bdo_07989	Putative cell wall protein	*
Bdo_07990	Uncharacterized protein	*
Bdo_08005	Uncharacterized protein	*
Bdo_08305	Uncharacterized protein	*
Bdo_08318	Uncharacterized protein	*
Bdo_08361	Ferulic acid esterase A faeA	*
Bdo_08369	Peptidase M43 pregnancy-associated plasma-A	*
Bdo_08516	Uncharacterized protein	*
Bdo_08566	Putative cutinase protein	*
Bdo_08625	Uncharacterized protein	*
Bdo_08671	Putative uncharacterized protein	*
Bdo_08672	Uncharacterized protein	*
Bdo_08735	Putative uncharacterized protein	*
Bdo_08759	Uncharacterized protein	*
Bdo_08817	Putative hydrolytic enzyme protein	*
Bdo_09004	Peptidase M35 deuterolysin	*
Bdo_09090	Uncharacterized protein (Fragment)	*
Bdo_09275	Uncharacterized protein	*
Bdo_09400	Uncharacterized protein	*
Bdo_09489	Uncharacterized protein	*
Bdo_09568	Uncharacterized protein	*
Bdo_09602	Uncharacterized protein	*
Bdo_09616	Uncharacterized protein	*
Bdo_09787	Uncharacterized protein	*
Bdo_09800	Putative small secreted protein	*
Bdo_09849	Uncharacterized protein	*
Bdo_10010	Uncharacterized protein	*
Bdo_10148	Uncharacterized protein	*
Bdo_10208	Uncharacterized protein	*
Bdo_10367	Uncharacterized protein	*
Bdo_10466	Putative spherulin-1b protein	*
Bdo_10507	Uncharacterized protein	*
Bdo_10580	Uncharacterized protein	*
Bdo_10607	Peptidoglycan-binding Lysin subgroup	*
Bdo_10632	Putative glycoside hydrolase family 61 protein	*
Bdo_10745	Uncharacterized protein	*
Bdo_10917	Uncharacterized protein (Fragment)	*
Bdo_10924	Uncharacterized protein	*
Bdo_11075	Uncharacterized protein	*
Bdo_11108	Uncharacterized protein	*
Bdo_11130	Putative gpi anchored protein	*
Bdo_11169	Uncharacterized protein	*
Bdo_11253	Uncharacterized protein	*
Bdo_11291	Uncharacterized protein	*
Bdo_11724	Crotonase core	*
Bdo_11803	Uncharacterized protein	*
Bdo_11806	Uncharacterized protein	*
Bdo_11950	Uncharacterized protein	*
Bdo_12156	Uncharacterized protein	*
Bdo_12167	Uncharacterized protein	*
Bdo_12170	Uncharacterized protein	*
Bdo_12171	Putative secreted protein	*
Bdo_12256	Putative small secreted protein	*
Bdo_12293	Uncharacterized protein	*
Bdo_12486	Putative beta gamma crystallin protein	*
Bdo_12562	Uncharacterized protein	*
Bdo_12577	Uncharacterized protein	*
Bdo_12759	Uncharacterized protein	*
Bdo_13019	Putative cytidine and deoxycytidylate deaminase zinc-binding region protein	*
Bdo_13046	Uncharacterized protein	*
Bdo_13096	Uncharacterized protein	*
Bdo_13097	Uncharacterized protein	*
Bdo_13126	Uncharacterized protein	*
Bdo_13397	Uncharacterized protein	*
Bdo_13624	Uncharacterized protein	*
Bdo_13700	Uncharacterized protein	*
Bdo_13746	Uncharacterized protein	*
Bdo_13750	Putative carbohydrate esterase family 5 protein	*
Bdo_13777	Putative beta gamma crystallin protein	*
Bdo_14008	Lipase class 3	*
Bdo_14073	LysM domain-containing protein	*
Bdo_14157	Ribonuclease T2	*
Bdo_14169	Uncharacterized protein	*
Suppression: Candidate efectors could supress programmed cell death triggered by BAX on N. benthamiana; No effect: Candidate effectors can neither suppress programmed cell death triggered by BAX nor induce programmed cell death on N. benthamiana.
*: Candidate effectors sequence fragment were not amplified.
