# Supplementary material for: Candidate Effectors from Botryosphaeria dothidea Suppress Plant Immunity and Contribute to Virulence
Source: Int J Mol Sci. 2021 Jan 7;22(2):552. doi: 10.3390/ijms22020552 (PMC7826910; doi:10.3390/ijms22020552)
Supplement: Supplementary file 1 [file ijms-22-00552-s001.zip › Supplementary Table S3-S5primer used in this study..xls]

## Sheet: Supplementary Table S3
Supplementary Table S3. List of oligonucleotide primers used for amplifying candidate effector gene in this study .
Primers	Sequence (5’-3’)	Description
Bdo_00850-Xmal I–F	agaactagtggatcccccgggATGCACCGCCAGATGCCGTTT	Amplification for Bdo_00850
Bdo_00850-Sal I–R	aaccgttcatcggcggtcgacTCACATCCAGATAACGTTCTTCGTG
Bdo_12931-Xmal I–F	agaactagtggatcccccgggATGATCCCCACCACCTCCAACGA	Amplification for Bdo_12931
Bdo_12931-Sal I–R	aaccgttcatcggcggtcgacCTACGAAATCTCGACGAAGAATCCC
Bdo_10575-Xmal I–F	agaactagtggatcccccgggATGTCTCCCGTGGTCAACCTC	Amplification for Bdo_10575
Bdo_10575-Sal I–R	aaccgttcatcggcggtcgacTTAGAAATGCTGCAGAAGCTGGT
Bdo_02380-Xmal I–F	agaactagtggatcccccgggATGCTCCGCAAGGGCTTC	Amplification for Bdo_02380
Bdo_02380-Sal I–R	aaccgttcatcggcggtcgacTTAAGAGCTGGGGCAGTTGAGG
Bdo_09096-Xmal I–F	agaactagtggatcccccgggATGCAGAGCTCCACTTCCTCTG	Amplification for Bdo_09096
Bdo_09096-Sal I–R	aaccgttcatcggcggtcgacTTACAGCATAGCAGCAATACCGA
Bdo_01407-Xmal I–F	agaactagtggatcccccgggATGACTGGCTACTCCGGCG	Amplification for Bdo_01407
Bdo_01407-Sal I–R	aaccgttcatcggcggtcgacTTACAGCAACGCAGCAACGA
Bdo_05729-Xmal I–F	agaactagtggatcccccgggATGCACACCGTCATCACCTACC	Amplification for Bdo_05729
Bdo_05729-Sal I–R	aaccgttcatcggcggtcgacTCATAGCATGAAAAACGCGAGC
Bdo_12470-Xmal I–F	agaactagtggatcccccgggATGGCACCTACAGGCAGAATTT	Amplification for Bdo_12470
Bdo_12470-Sal I–R	aaccgttcatcggcggtcgacTCATGCTATGCTTCCGTCCG
Bdo_12506-Xmal I–F	agaactagtggatcccccgggATGGAAGAGCAGGTGCCTCTG	Amplification for Bdo_12506
Bdo_12506-Sal I–R	aaccgttcatcggcggtcgacCTACTGGGCCGCGGCAGG
Bdo_09031-Xmal I–F	agaactagtggatcccccgggATGGCACCGCCCACCGCC	Amplification for Bdo_09031
Bdo_09031-Sal I–R	aaccgttcatcggcggtcgacTCAAGCGCAGTTGTCGCA
Bdo_08198-Xmal I–F	agaactagtggatcccccgggATGCAGTCCTCGGACAGCG	Amplification for Bdo_08198
Bdo_08198-Sal I–R	aaccgttcatcggcggtcgacTTACAAGGCAAGAGCAACAATGA
Bdo_03292-Xmal I–F	agaactagtggatcccccgggATGCAGTCCTCCTCGGCC	Amplification for Bdo_03292
Bdo_03292-Sal I–R	aaccgttcatcggcggtcgacTCACAGCCCCACTACCAACC
Bdo_10532-Xmal I–F	agaactagtggatcccccgggATGCTTCCACTGTCTGCGCG	Amplification for Bdo_10532
Bdo_10532- Sal I–R	aaccgttcatcggcggtcgacCTAGGCAATCATCGCATATATCCC
Bdo_10975-Xmal I–F	agaactagtggatcccccgggATGAGCATCCCTTCTTCCAACA	Amplification for Bdo_10975
Bdo_10975-Sal I–R	aaccgttcatcggcggtcgacTCACTTACGAACGTTGCCAGG
Bdo_10126-Xmal I–F	agaactagtggatcccccgggATGTCGAATTGCTACCCACCC	Amplification for Bdo_10126
Bdo_10126-Sal I-R	aaccgttcatcggcggtcgacTTACGCAGTGAATCTCGCCTC
Bdo_00395-Xmal I–F	agaactagtggatcccccgggATGGCTCCCACCTCGCAG	Amplification for Bdo_00395
Bdo_00395-Sal I-R	aaccgttcatcggcggtcgacTCAAGCCCAACCAGCGATG
Bdo_08018-Xmal I–F	agaactagtggatcccccgggATGGCCCCAAGCAGTGCT	Amplification for Bdo_08018
Bdo_08018-Sal I-R	aaccgttcatcggcggtcgacTCAGCTGTTGCAAAGCCCG
Bdo_01621-Xmal I–F	agaactagtggatcccccgggATGTGGCCGGTTGAGCAA	Amplification for Bdo_01621
Bdo_01621-Sal I-R	aaccgttcatcggcggtcgacTTAGCAGAAATCTCCCTGGTCG
Bdo_07266-Xmal I–F	agaactagtggatcccccgggATGGCCGTGGTTCCTCAATT	Amplification for Bdo_07266
Bdo_07266-Sal I-R	aaccgttcatcggcggtcgacTTAAGCAGACTTGTCACCAAGGC
Bdo_12199-Xmal I–F	agaactagtggatcccccgggATGCACGCCACCTTCCAGG	Amplification for Bdo_12199
Bdo_12199-Sal I-R	aaccgttcatcggcggtcgacTTAACCAGTCCAGACATCGGGG
Bdo_05052-Xmal I–F	agaactagtggatcccccgggATGCTGCCCTCTGTCACTCG	Amplification for Bdo_05052
Bdo_05052-Sal I-R	aaccgttcatcggcggtcgacTTACGACATGGCGGGGATG
Bdo_03742-Xmal I–F	agaactagtggatcccccgggATGGCTGGTTGCACACCAA	Amplification for Bdo_03742
Bdo_03742-Sal I-R	aaccgttcatcggcggtcgacCTAGTATGACCTCCACGACATCTCTG
Bdo_03933-Xmal I–F	agaactagtggatcccccgggATGCTTGTCTTCGACCCTGACT	Amplification for Bdo_03933
Bdo_03933-Sal I-R	aaccgttcatcggcggtcgacTTAGAAGCCAAGCACAAAGTAGCC
Bdo_12009-Xmal I–F	agaactagtggatcccccgggATGGATTGCAACATCTCCGG	Amplification for Bdo_12009
Bdo_12009-Sal I-R	aaccgttcatcggcggtcgacCTAGGCCCTGAAGGGGAAGC
Bdo_11007-Xmal I–F	agaactagtggatcccccgggATGCGGATTGTGATGCTGGC	Amplification for Bdo_11007
Bdo_11007-Sal I-R	aaccgttcatcggcggtcgacTCAAACTGGCACAGTGGGCA
Bdo_08432-Xmal I–F	agaactagtggatcccccgggATGGCACCGGCCCAGGAA	Amplification for Bdo_08432
Bdo_08432-Sal I-R	aaccgttcatcggcggtcgacTCAGTGGTAGACGCAGACCTTTC
Bdo_08250-Xmal I–F	agaactagtggatcccccgggATGCGGTCCTCTGGCGGC	Amplification for Bdo_08250
Bdo_08250-Sal I-R	aaccgttcatcggcggtcgacCTAGCCTCGCCTACGGTGC
Bdo_03629-Xmal I–F	agaactagtggatcccccgggATGCTTCCCGCCCCGGCT	Amplification for Bdo_03629
Bdo_03629-Sal I-R	aaccgttcatcggcggtcgacCTAGCAAGTGTCCAGCATGTCCT
Bdo_13512-Xmal I–F	agaactagtggatcccccgggATGGGTCTCACTTGCAAATGCC	Amplification for Bdo_13512
Bdo_13512-Sal I-R	aaccgttcatcggcggtcgacCTACACGCAGTCCGGCTTTG
Bdo_14037-Xmal I–F	agaactagtggatcccccgggATGGTTAAGACCCAGACTTTCGG	Amplification for Bdo_14037
Bdo_14037-Sal I-R	aaccgttcatcggcggtcgacCTAGCATTCGGGAAGAGGGTC
Bdo_03014-Xmal I–F	agaactagtggatcccccgggATGACCGTCATCCCACGACA	Amplification for Bdo_03014
Bdo_03014-Sal I-R	aaccgttcatcggcggtcgacTCAAGAGATATAATCTGGCGTGCA
Bdo_09829-Xmal I–F	agaactagtggatcccccgggATGAGCCCTGTGGATGCCC	Amplification for Bdo_09829
Bdo_09829-Sal I-R	aaccgttcatcggcggtcgacTCACGGGCAGTCATCGACA
Bdo_02704-Xmal I–F	agaactagtggatcccccgggATGGCCACCATTCAGGCC	Amplification for Bdo_02704
Bdo_02704-Sal I-R	accgttcatcggcgtgtcgacTTACGGGCACGCCTTGTAA
Bdo_06801-Xmal I–F	agaactagtggatcccccgggATGGCACCACCGACGTACC	Amplification for Bdo_06801
Bdo_06801-Sal I-R	accgttcatcggcgtgtcgacTTATGAGGCCATGTACTTGAAGCA
Bdo_06814-Xmal I–F	agaactagtggatcccccgggATGGCGCCCAACAAGATCC	Amplification for Bdo_06814
Bdo_06814-Sal I-R	accgttcatcggcgtgtcgacTTACCAAAAAGTGCACTTCATCG
Bdo_07865-Xmal I–F	agaactagtggatcccccgggATGGACTGCTGCGGTGCC	Amplification for Bdo_07865
Bdo_07865-Sal I-R	accgttcatcggcgtgtcgacTTACTCAAGGCGAACCTCGTCA
Bdo_08760-Xmal I–F	agaactagtggatcccccgggATGGCACCCAACGAATTGG	Amplification for Bdo_08760
Bdo_08760-Sal I-R	accgttcatcggcgtgtcgacTCAGCAAAGCTGCTTTTCCTC
Bdo_10846-Xmal I–F	agaactagtggatcccccgggATGTCTCCCATCAATGTTGAAGTCC	Amplification for Bdo_10846
Bdo_10846-Sal I-R	accgttcatcggcgtgtcgacCTACTGAGCCGCCCTGATGC
Bdo_12426-Xmal I–F	agaactagtggatcccccgggATGCACTATATCTTTGAATACCTTACCG	Amplification for Bdo_12426
Bdo_12426-Sal I-R	accgttcatcggcgtgtcgacCTAGCACGTCCATACGGCCG
Bdo_13274-Xmal I–F	agaactagtggatcccccgggATGGCTCCCATGTCCACTGG	Amplification for Bdo_13274
Bdo_13274-Sal I-R	accgttcatcggcgtgtcgacTTACTGGAAGCACTGCACACTGC
Bdo_13551-Xmal I–F	agaactagtggatcccccgggATGGGCCCCCTTGCTACC	Amplification for Bdo_13551
Bdo_13551-Sal I-R	accgttcatcggcgtgtcgacTTAGGCCTTGCAGTTGCCA
Bdo_03382-Xmal I–F	agaactagtggatcccccgggATGCTGCCCGCGAACACC	Amplification for Bdo_03382
Bdo_03382-Sal I-R	aaccgttcatcggcggtcgacCTAGTTCTTGGGGATGCGGC
Bdo_10403-Xmal I–F	agaactagtggatcccccgggATGGTTTCTCTCTCCGACTTCACT	Amplification for Bdo_10403
Bdo_10403-Sal I-R	aaccgttcatcggcggtcgacTCAGGAGAATGAGCGAACAAACA
Bdo_04841-Xmal I–F	agaactagtggatcccccgggATGAACCCCATCCAATGCG	Amplification for Bdo_04841
Bdo_04841-Sal I-R	aaccgttcatcggcggtcgacCTACAGGGTCACGCCGTTCT
Bdo_02250-Xmal I–F	agaactagtggatcccccgggATGTGCCTGCAGCTCTCCTG	Amplification for Bdo_02250
Bdo_02250-Sal I-R	aaccgttcatcggcggtcgacTCAACAGCTGACAGTCTTCTTAACC
Bdo_04140-Xmal I–F	agaactagtggatcccccgggATGGACTTTTGTGACGACATTCAT	Amplification for Bdo_04140
Bdo_04140-Sal I-R	aaccgttcatcggcggtcgacTCACTTGCTGTCTTCGTCGCT
Bdo_08452-Xmal I–F	agaactagtggatcccccggg ATG GTC ATC TCC GCC GCC	Amplification for Bdo_08452
Bdo_08452-Sal I-R	aaccgttcatcggcggtcgac TTA CGG GCA GTA CAG ATC GCC
Bdo_09838-Xmal I–F	agaactagtggatcccccggg ATG GAA ACG CTG GAC CTC TCC	Amplification for Bdo_09838
Bdo_09838-Sal I-R	aaccgttcatcggcggtcgac TCA AGG GCA CTC GTT GCC G
Bdo_12064-Xmal I–F	agaactagtggatcccccggg ATG GGA ATC CCA AAA CTG CC	Amplification for Bdo_12064
Bdo_12064-Sal I-R	aaccgttcatcggcggtcgac TCA TTC ATG TCT TAA ACA GCG TTT T
Bdo_05614-Xmal I–F	agaactagtggatcccccgggATGGCCCTCCAAGGCGAA	Amplification for Bdo_05614
Bdo_05614-Sal I-R	aaccgttcatcggcggtcgacCTATTTCCTACACAGCGTAAACACAA
Bdo_05106-Xmal I–F	agaactagtggatcccccgggATGGCCAGCGGCGTCACG	Amplification for Bdo_05106
Bdo_05106-Sal I-R	aaccgttcatcggcggtcgacCTAGCGTGAACAACCGGTCTTAG
Bdo_04726-Xmal I–F	agaactagtggatcccccgggATGCTTCCCACTGACACTACTACTACC	Amplification for Bdo_04726
Bdo_04726-Sal I-R	aaccgttcatcggcggtcgacTCAGTACTCGGCACACAAGATACTAC
Bdo_03765-Xmal I–F	agaactagtggatcccccgggATGGCCATTGACACAACACCC	Amplification for Bdo_03765
Bdo_03765-Sal I-R	aaccgttcatcggcggtcgacTCAAGCGAGATATTTGCAGCTTG
Bdo_12820-Xmal I–F	agaactagtggatcccccgggTGGACAAGCACCACCAGTGTG	Amplification for Bdo_12820
Bdo_12820-Sal I-R	aaccgttcatcggcggtcgacCTAGTCCCAAGACTCGCCATTG
Bdo_13513-Xmal I–F	agaactagtggatcccccgggATGAAAGACCACCAAAAGAACTCG	Amplification for Bdo_13513
Bdo_13513-Sal I-R	aaccgttcatcggcggtcgacTTACAGGAGAGTAACAGCTCCCAGA
Bdo_03755-Xmal I–F	agaactagtggatcccccgggATGTGTAACCCGATGAACGGC	Amplification for Bdo_03755
Bdo_03755-Sal I-R	aaccgttcatcggcggtcgacCTACTTGCACACTGTACCGCTCTT
Bdo_08802-Xmal I–F	agaactagtggatcccccgggATGGCCCCGGCTGCCGAA	Amplification for Bdo_08802
Bdo_08802-Sal I-R	aaccgttcatcggcggtcgacTTACGACGTCTTCACGGGGC
Bdo_08884-Xmal I–F	agaactagtggatcccccgggATGAACGACATCCCCGGAG	Amplification for Bdo_08884
Bdo_08884-Sal I-R	aaccgttcatcggcggtcgacTTAGTCGATCTCAACGGCACC
Bdo_01576-XmalI–F	agaactagtggatcccccgggATGGTCAGCGTCTCTTACGACG	Amplification for Bdo_01576
Bdo_01576-SalI–R	aaccgttcatcggcggtcgacTTACAAGCCGCAGTTGCTGAGA
Bdo_12359-Xmal I–F	agaactagtggatcccccgggATGTCTCCCATCGCCCAGC	Amplification for Bdo_12359
Bdo_12359-Sal I-R	aaccgttcatcggcggtcgacTTACTGAGCGCCGGGAATT
Bdo_11212-Xmal I–F	agaactagtggatcccccgggATGGCTCCCACCGCTGCC	Amplification for Bdo_11212
Bdo_11212-Sal I-R	aaccgttcatcggcggtcgacTTAGTTGTAGTAGCAGCCAACGGG
Bdo_10612-Xmal I–F	agaactagtggatcccccgggATGGCTCCCACGCCGAGC	Amplification for Bdo_10612
Bdo_10612-Sal I-R	aaccgttcatcggcggtcgacTTACGCAACACCTTGGATGGT
Bdo_02811-Xmal I–F	agaactagtggatcccccgggATGGTCCCGACCGCCAAC	Amplification for Bdo_02811
Bdo_02811- Sal I-R	aaccgttcatcggcggtcgacTTAGAGGACGGTGGTGCACTG
Bdo_11072-Xmal I–F	agaactagtggatcccccgggATGGCTCCCGCCGATGAC	Amplification for Bdo_11072
Bdo_11072-Sal I-R	aaccgttcatcggcggtcgacCTAGCAAGCCTTGACGGAGG
Bdo_03157-Xmal I–F	agaactagtggatcccccgggATGACGGAATTGGAGGCTCG	Amplification for Bdo_03157
Bdo_03157-Sal I-R	accgttcatcggcgtgtcgacCTACTGAAGCATGGACACGAGC
Bdo_02296-Xmal I–F	agaactagtggatcccccgggATGGCCGTATCCTGCAACAC	Amplification for Bdo_02296
Bdo_02296-Sal I-R	accgttcatcggcgtgtcgacTCAGTTCAACACAGTAACGTTGTTTG
Bdo_02291-Xmal I–F	agaactagtggatcccccgggATGGCTCCCCTCTCCGAGA	Amplification for Bdo_02291
Bdo_02291-Sal I-R	aaccgttcatcggcggtcgacCTACAAGTCGTACCTCGACTTCAGG
Bdo_01364-Xmal I–F	agaactagtggatcccccgggATGGCCCCTCTCTTGACAGC	Amplification for Bdo_01364
Bdo_01364-Sal I-R	aaccgttcatcggcggtcgacTCAAACCCAAGCCTCCTCAA
Bdo_00526-Xmal I–F	agaactagtggatcccccgggATGGCCACCGTCACCGAC	Amplification for Bdo_00526
Bdo_00526-Sal I-R	aaccgttcatcggcggtcgacTTAAGAGCTCAGGTTGACGGTGA
Bdo_09645-Xmal I–F	agaactagtggatcccccgggATGGCGCCAAACGGCCTT	Amplification for Bdo_09645
Bdo_09645-Sal I-R	aaccgttcatcggcggtcgacTTAAGCGTCGCAAATGTCGTAC
Bdo_09221-Xmal I–F	agaactagtggatcccccgggATGGCTCCTCACAAGCACCACCA	Amplification for Bdo_09221
Bdo_09221-Sal I–R	aaccgttcatcggcggtcgacT TAG TCG AAC CAC CAC TTG GCG G
Bdo_06363-Xmal I–F	agaactagtggatcccccgggATGACCATCGCTAAGGGATACAA	Amplification for Bdo_06363
Bdo_06363-Sal I-R	aaccgttcatcggcggtcgacCTAACACTTCCACTCCTTATTAGCCG
Bdo_01702-Xmal I–F	agaactagtggatcccccgggATGGTGCCTTTTGATGGAAACC	Amplification for Bdo_01702
Bdo_01702-Sal I-R	aaccgttcatcggcggtcgacTCAATTCGCAGCAGCGGC
Bdo_01751-Xmal I–F	agaactagtggatcccccgggATGAACCCTGTCCCAAATCCA	Amplification for Bdo_01751
Bdo_01751-Sal I-R	aaccgttcatcggcggtcgacTTAGCAGGTCTGCGAGGAAGC
Bdo_04518-Xmal I–F	agaactagtggatcccccgggATGGCTTCCATTCCGCGC	Amplification for Bdo_04518
Bdo_04518-Sal I-R	aaccgttcatcggcggtcgacTTAGGGAGCAACGACGGTGG
Bdo_06334-Xmal I–F	agaactagtggatcccccgggATGAAGCCGGTGCCTAGTCG	Amplification for Bdo_06334
Bdo_06334-Sal I-R	aaccgttcatcggcggtcgacTCAGACTGCATCGCCGCC
Bdo_05381-Xmal I–F	agaactagtggatcccccgggATGCAGAAGCCTGACAACGAG	Amplification for Bdo_05381
Bdo_05381-Sal I-R	aaccgttcatcggcggtcgacCTAAGAAGCAACAAACAGGTCAGC
Bdo_10805-Xmal I–F	agaactagtggatcccccgggATG TTC CCT TCC CCG TTC CCT T	Amplification for Bdo_10805
Bdo_10805-Sal I–R	aaccgttcatcggcggtcgacT TAA GCC TTG ACG CAC ACC CAG
Bdo_13070-Xmal I–F	agaactagtggatcccccgggATGAAGTTCTTCACCGCCGCCACT	Amplification for Bdo_13070
Bdo_13070-Sal I-R	aaccgttcatcggcggtcgacTCAGGCATCTCCGCCCCTGAGCT
Bdo_01431-Xmal I–F	agaactagtggatcccccgggATGCCTACCGCTCAGCCCGAGAA	Amplification for Bdo_01431
Bdo_01431-Sal I-R	aaccgttcatcggcggtcgacTTACAAGCAGTTTCCGGGGACGCTG
Bdo_01520-Xmal I–F	agaactagtggatcccccgggATGAAGTCCACCTTCAGTATCCTCAC	Amplification for Bdo_01520
Bdo_01520-Sal I-R	aaccgttcatcggcggtcgacTTAGTGGTTGTACGGGGGGCCGTA
Bdo_02540-Xmal I–F	agaactagtggatcccccgggATGAAGGTCCAAGTTGCTGCTTT	Amplification for Bdo_02540
Bdo_02540-Sal I-R	aaccgttcatcggcggtcgacTCACAACTTCGCAATGACCTCATCCTC
Bdo_03040-Xmal I–F	agaactagtggatcccccgggATGAAGTTCTTCACTGCCGCCGC	Amplification for Bdo_03040
Bdo_03040-Sal I-R	aaccgttcatcggcggtcgacTTAGGCGCCAAGCTTCTCAAGAGTGA
Bdo_03865-Xmal I–F	agaactagtggatcccccgggATGCCTCCGATCTTGCATCCT	Amplification for Bdo_03865
Bdo_03865-Sal I-R	aaccgttcatcggcggtcgacTTATGACTCGCCATCCTCCTTT
Bdo_04479-Xmal I–F	agaactagtggatcccccgggATGCGTTTCTCCACGGCTCTTCTC	Amplification for Bdo_04479
Bdo_04479-Sal I-R	aaccgttcatcggcggtcgacTTACAATCCACATTGACCATCGATCTCCT
Bdo_05436-Xmal I–F	agaactagtggatcccccgggATGGCCCCCACTGAGCTCGCTGA	Amplification for Bdo_05436
Bdo_05436-Sal I-R	aaccgttcatcggcggtcgacCTAGCAAGAAGCGCCAGAGCCACTG
Bdo_05440-Xmal I–F	agaactagtggatcccccgggATGTACAAGGCACTTCCCATCGTCT	Amplification for Bdo_05440
Bdo_05440-Sal I-R	aaccgttcatcggcggtcgacCTACAGAGCCAGGGCCGCA
Bdo_05972-Xmal I–F	agaactagtggatcccccgggATGGCTCCCACCTCTCCTCAGT	Amplification for Bdo_05972
Bdo_05972-Sal I-R	aaccgttcatcggcggtcgacTTAACCCTGGACAGGGTTGGCATCA
Bdo_08947-Xmal I–F	agaactagtggatcccccgggATGTACACCGCCACCGCCGCT	Amplification for Bdo_08947
Bdo_08947-Sal I-R	aaccgttcatcggcggtcgacTTAACCAAGCTTGCTGTTGACAAACTTCAG
Bdo_09610-Xmal I–F	agaactagtggatcccccgggATGCATGCCGTTCACAAGCGTGA	Amplification for Bdo_09610
Bdo_09610-Sal I-R	aaccgttcatcggcggtcgacTCAAGCACGGTAAGTGTTCCACATG
Bdo_10999-Xmal I–F	agaactagtggatcccccgggATGCTTGTCCTCAAGTCCCTCGTTCC	Amplification for Bdo_10999
Bdo_10999-Sal I-R	aaccgttcatcggcggtcgacTTAAGAAGTGCCAGAGCAGCCAACGA
Bdo_11198-Xmal I–F	agaactagtggatcccccgggATGGCCGACGTTCCGGACCTGA	Amplification for Bdo_11198
Bdo_11198-Sal I-R	aaccgttcatcggcggtcgacTCAAGCAATAGCCTGGGAGACCTG
Bdo_11244-Xmal I–F	agaactagtggatcccccgggATGAGTCATCCGTACTCCTCCG	Amplification for Bdo_11244
Bdo_11244-Sal I-R	aaccgttcatcggcggtcgacTCAATACCATTCATCAATTCTATCCCG
Bdo_11545Xmal I–F	agaactagtggatcccccgggATGCACTCCCCGCTCAGCTTCGT	Amplification for Bdo_11545
Bdo_11545-Sal I-R	aaccgttcatcggcggtcgacTTACAAAAGGCCCTTCCTGGCCAG
Bdo_12090-Xmal I–F	agaactagtggatcccccgggATGCAGTCGGTCTCCGACCTGC	Amplification for Bdo_12090
Bdo_12090-Sal I-R	aaccgttcatcggcggtcgacTTACAGAGCGAACAGAAGCGCCATA
Bdo_12267-Xmal I–F	agaactagtggatcccccgggATGGCCGCCATTCCCGCGGAG	Amplification for Bdo_12267
Bdo_12267-Sal I-R	aaccgttcatcggcggtcgacTCAAGTCTGGACAGCAGTGCAGACCA
Bdo_12563-Xmal I–F	agaactagtggatcccccgggATGGCACCCAACGAGTTGGGC	Amplification for Bdo_12563
Bdo_12563-Sal I-R	aaccgttcatcggcggtcgacTCAGCAAAGCTGCTGATCATCGAG
Bdo_13092-Xmal I–F	agaactagtggatcccccgggATGATTCCCACCAACCTGACCAAT	Amplification for Bdo_13092
Bdo_13092-Sal I-R	aaccgttcatcggcggtcgacTCAATTAGGGTAGAGACTGGCTG
Bdo_13205-Xmal I–F	agaactagtggatcccccgggATGCAGACTCAGCTCCTCCCCCAA	Amplification for Bdo_13205
Bdo_13205-Sal I-R	aaccgttcatcggcggtcgacTCAAGCAATAGCCTGGGAGACCTG
Bdo_10242-Xmal I–F	agaactagtggatcccccgggATGACCTTGCATTGGCGGCGTGCA	Amplification for Bdo_10242
Bdo_10242-Sal I-R	aaccgttcatcggcggtcgacTTA GCA ACC AGC AGG TGG ACG TGC
Bdo_13339-Xmal I–F	agaactagtggatcccccgggATGCAAGACATCAGCATCATCGCCAG	Amplification for Bdo_13339
Bdo_13339-Sal I-R	aaccgttcatcggcggtcgacTCA CAG CAC AAA CAA CGC CGC G
Bdo_14113-Xmal I–F	agaactagtggatcccccgggATGAAGAACTGGCATTTCTGCACTTGC	Amplification for Bdo_14113
Bdo_14113-Sal I-R	aaccgttcatcggcggtcgacTTAACAGCCATCAGAACTGTCAGTGAC
Bdo_13717-Xmal I–F	agaactagtggatcccccgggATGTTGGTGTTCTTTCTCGCTGGTGTG	Amplification for Bdo_13717
Bdo_13717-Sal I-R	aaccgttcatcggcggtcgacTCAGGATCCTTTGTCGAGAAGTGTCGA
Bdo_13505-Xmal I–F	agaactagtggatcccccgggATGAGCCCCGTTGAGCTGCAGAA	Amplification for Bdo_13505
Bdo_13505-Sal I-R	aaccgttcatcggcggtcgacTCAGATTGCCTGGCAAGCCACGAA
Bdo_13504-Xmal I–F	agaactagtggatcccccgggATGGACTCCCACGGCATGTGCGCCT	Amplification for Bdo_13504
Bdo_13504-Sal I-R	aaccgttcatcggcggtcgacTCACCACGGGCACGCGGCATCG
Bdo_13503-Xmal I–F	agaactagtggatcccccgggATGGACTCGCACGGCGCATGT	Amplification for Bdo_13503
Bdo_13503-Sal I-R	aaccgttcatcggcggtcgacCTAGAAGGGACAGGCCGAGTCA
Bdo_08707-Xmal I–F	agaactagtggatcccccgggATGTTGCCTCAAAACCCCCCATCAC	Amplification for Bdo_08707
Bdo_08707-Sal I–R	aaccgttcatcggcggtcgacTTAGACGTTGATACCCTGGCAACTAAAC
Bdo_11579-Xmal I–F	agaactagtggatcccccgggATGGGCTCCCACTCGGCTTGCG	Amplification for Bdo_11579
Bdo_11579-Sal I–R	aaccgttcatcggcggtcgacTTAAACGCAGGTGGAGTCCTGGCAGTA
Bdo_11721-Xmal I–F	agaactagtggatcccccgggATGGCTAAGGTCACCGACGCCAC	Amplification for Bdo_11721
Bdo_11721-Sal I–R	aaccgttcatcggcggtcgacTTAGATGTCGATGGTGACCTCGCTG
Bdo_12163-Xmal I–F	agaactagtggatcccccgggATGGCCCCGCTCACTTCTACCA	Amplification for Bdo_12163
Bdo_12163-Sal I–R	aaccgttcatcggcggtcgacCTAAACGCATGCCTGGCAAGGAG
Bdo_12612-Xmal I–F	agaactagtggatcccccgggATGCTTCCCGCCGACAAGCCTACT	Amplification for Bdo_12612
Bdo_12612-Sal I–R	aaccgttcatcggcggtcgacTTAAGAAGAGAGCTTGCTCTGGATGAATTCAG
Bdo_13187-Xmal I–F	agaactagtggatcccccgggATGCAGGATGTAGACTGGCGCGAT	Amplification for Bdo_13187
Bdo_13187-Sal I–R	aaccgttcatcggcggtcgacTTAGAGCATGGCTGGCAACCCCAT
Bdo_00071-Xmal I–F	agaactagtggatcccccggg ATG AGT CTG TTT AAC GGA GTT GTC AAC AC	Amplification for Bdo_00071
Bdo_00071-Sal I-R	aaccgttcatcggcggtcgac CTA GTA CAT CGG ATC TCC AAG AGC GTT
Bdo_00783-Xmal I–F	agaactagtggatcccccggg ATG GAC GAT GCG CAA TGG CCC GA	Amplification for Bdo_00783
Bdo_00783-Sal I-R	aaccgttcatcggcggtcgac TTA TGA GGA AGA GCA GTC GGT CTT GGA
Bdo_12886-Xmal I–F	agaactagtggatcccccgggATG TCT CCT CTT CCG GAG CCT GAA C	Amplification for Bdo_12886
Bdo_12886-Sal I-R	aaccgttcatcggcggtcgac TTA AAC GCC CTT CAA CCA GCA CAT GG
Bdo_10693-Xmal I–F	agaactagtggatcccccggg ATG AAC CCC ATC CCT GCC AAC GG	Amplification for Bdo_10693
Bdo_10693-Sal I-R	aaccgttcatcggcggtcgac TTA TAC AGA GGA TCG TCC GTC CCA AAT AAA G
Bdo_10676-Xmal I–F	agaactagtggatcccccggg ATG GCT CCC TCC GAG CCC CT	Amplification for Bdo_10676
Bdo_10676-Sal I-R	aaccgttcatcggcggtcgac CTA GCA AGA GGG GAT GTC GGA GTA

## Sheet: Supplementary Table S4
Supplementary Table S4. Primers used for amplifying signal peptide of candidate effector.
Primers	Sequence (5’-3’)	Description
Bdo_01407-EcoR I-F	TTTAAT TAA GAA TTC ATG CGC TGT GCT CCC CTC GTT	Amplification for signal peptide of Bdo_01407
Bdo_01407-Xho I-R	AGGGAGAACCTCGAG AAC GGT GGT GTC CTC ACG GTT G
Bdo_11072-EcoR I-F	TTTAAT TAA GAA TTC ATGTTCTCCAAGCTTATCCTCCTCC	Amplification for signal peptide of Bdo_11072
Bdo_11072-Xho I-R	AGGGAGAACCTCGAG GCC GGA GAT GGA CTT AGC G
Bdo_09829-EcoR I-F	TTTAAT TAA GAA TTC ATGCAGCTCTCAACTCTTTTCGTGC	Amplification for signal peptide of Bdo_09829
Bdo_09829-Xho I-R	AGGGAGAACCTCGAG GGT CGA GAC GGT GGT GGC C
Bdo_14037-EcoR I-F	TTTAAT TAA GAA TTC ATG TTG ACC AAG ACT CTT CTT CCT C	Amplification for signal peptide of Bdo_14037
Bdo_14037-Xho I-R	AGGGAGAACCTCGAG GTA GGT CTT GTA GCC ACC ATC GT
Bdo_10676-EcoR I-F	TTTAAT TAA GAA TTC ATGCAGTCCAAGATCGTTCTCGGC	Amplification for signal peptide of Bdo_10676
Bdo_10676-Xho I-R	AGGGAGAACCTCGAG GGT GAT GGA CTT GAC CTC ATC GTA
Bdo_12090-EcoR I-F	TTTAATTAAGAATTCATGAAGTCCTTTGCTGTCCTC	Amplification for signal peptide of Bdo_12090
Bdo_12090-Xho I-R	AGGGAGAACCTCGAGCAGCATGTTGCTAATGCAGGT
Bdo_11198-EcoR I-F	TTTAATTAAGAATTCATGCATGCAACAACAAGCTTCGCC	Amplification for signal peptide of Bdo_11198
Bdo_11198-Xho I-R	AGGGAGAACCTCGAGTCCGACGTCACCGCTGAAATC

## Sheet: Supplementary Table S5
Supplementary Table S5. Primers used for gene knockout.
Primers	Sequence (5’-3’)	Description
Bdo_11198-1F	AAT TCG AGC TCG GTA CCC GGG GTC ACC TCC ACT CCG CAA AAC TTA C	Amplifying 5’ flanking of Bdo_11198
Bdo_11198-2R	AAT CTC TAG AGG ATC CCC GGG CGA CTC GCT AGC AGG CAT GTC
Bdo_11198-3F	GACCTGCAGGCATGCAAGCTTAGGGCATCTTCTGACTATGTTACGGA	Amplifying 3’ flanking of Bdo_11198
Bdo_11198-4R	GACCATGATTACGCCAAGCTTGTG CTG ACA CAC CTC ATC CAA GTT CA
Bdo_11198-5F	AGAACTAGTGGATCCCCCGGGATGGCCGACGTTCCGGACCTGA	Bdo_11198 knockout transformants PCR verification
Bdo_11198-6R	AACCGTTCATCGGCGGTCGACTCAAGCAATAGCCTGGGAGACCTG
Bdo_11198-7F	ACCACGAAATACGGCGTCTTGCC
Bdo_11198-8R	GTC GTC ATA GCT GGT AAG CAT GGC
Bdo_12090-1F	ACG GCC AGT GAA TTC GAG CTC TAA TCA AGC TCG TCG TGC AGC TC	Amplifying 5’ flanking of Bdo_12090
Bdo_12090-2R	GGA TCC CCG GGT ACC GAG CTC AGC AGG GAG AAC AGG CAG TAG GAT
Bdo_12090-3F	GAC CTG CAG GCA TGC AAG CTT TGG GCG AAG GTT TAA TGA GGG ATG	Amplifying 3’ flanking of Bdo_12090
Bdo_12090-4R	GAC CAT GAT TAC GCC AAG CTT TAG ACA AAC GGA GAG GCA TGA GTG
Bdo_12090-5F	TGA AGT CCT TTG CTG TCC TCG CC	Bdo_12090 knockout transformants PCR verification
Bdo_12090-6R	TTA CAG AGC GAA CAG AAG CGC CAT
Bdo_12090-7F	ATG ATG ACC AAG GAC GGA GTG GCA T
Bdo_12090-8R	GCC TAC CCT TTC GCT CTT TCT CCA
Hph-F	GGTCGTTCACTTACCTTGCTTGAC
Hph-R	CTCTATCAGAGCTTGGTTGACGG
